# Supplementary material for: Cpt1c Downregulation Causes Plasma Membrane Remodelling and Anthracycline Resistance in Breast Cancer
Source: Int J Mol Sci. 2023 Jan 4;24(2):946. doi: 10.3390/ijms24020946 (PMC9864098; doi:10.3390/ijms24020946)
Supplement: Supplementary file 1 [file ijms-24-00946-s001.zip]

Archive with 1 entries (1 files):
- ijms-2062761-supplementary.pdf
